# Supplementary material for: EGN: a wizard for construction of gene and genome similarity networks
Source: BMC Evol Biol. 2013 Jul 11;13:146. doi: 10.1186/1471-2148-13-146 (PMC3727994; doi:10.1186/1471-2148-13-146)
Supplement: Additional file 1 — A zip archive containing the EGN script and a user guide. [file 1471-2148-13-146-S1.zip]

Archive with 6 entries (5 files):
- EGN/
- EGN/EGN User Guide.pdf
- EGN/egn.1.0.pl
- EGN/egn.1.0.plus.pl
- EGN/egn.config
- EGN/egn.plus.config
