# Supplementary material for: EGN: a wizard for construction of gene and genome similarity networks
Source: BMC Evol Biol. 2013 Jul 11;13:146. doi: 10.1186/1471-2148-13-146 (PMC3727994; doi:10.1186/1471-2148-13-146)
Supplement: Additional file 1 — A zip archive containing the EGN script and a user guide. [file 1471-2148-13-146-S1.zip › EGN/egn.1.0.plus.pl]

#!/usr/bin/perl

#Copyright (C) 2013 Sebastien Halary

#This program is free software: you can redistribute it and/or modify
#it under the terms of the GNU General Public License as published by
#the Free Software Foundation, either version 3 of the License, or
#(at your option) any later version.

#This program is distributed in the hope that it will be useful,
#but WITHOUT ANY WARRANTY; without even the implied warranty of
#MERCHANTABILITY or FITNESS FOR A PARTICULAR PURPOSE.  See the
#GNU General Public License for more details.

#You should have received a copy of the GNU General Public License
#along with this program.  If not, see <http://www.gnu.org/licenses/>


use strict;
use warnings;
no warnings 'recursion';
use Carp;
use POSIX qw(floor ceil);
use Scalar::Util qw(looks_like_number);

my $MENU=([
    "EGN Main Menu",
    'Create the input files' =>  \&checkFiles,
	'Similarity search in sequences' => [
        "Local alignment software\n",
        'BLAST' => \&blast,
        'BLAT' => \&blat,
        'Back to Main menu' => undef,
    ],
	'Prepare Edges File' => [
		"Optimization for Edges File\n",
		"Quicker (requires a maximum of RAM)" => \&quickPrepTables,
		"Slower (less RAM, but more free disc space)" => \&slowPrepTables,
        'Back to Main menu' => undef,
	],
	'Networks' => [
		"Network type\n",
		'Gene network' => \&genetw,
		'Genome network' => \&genomnetw,
		'Quit' => -1
	],
    'Exit' => -1,
]);

pilot($MENU);

sub pilot {
    my $tableRef = shift;
	my @copytab=@{$tableRef};
	my $title = shift(@copytab);

	my (@name, @action);
    ($name[@name], $action[@action]) = splice @copytab, 0, 2
      while @copytab;

	while(1){
		print `clear`;
		printTitle($title);
		print "\n";
		print map "$_. $name[$_ - 1]\n", 1 .. @name;
		print "\n";
		print '> ';

		chomp(my $choice = readline *STDIN);

		if ($choice and $choice > 0 and $choice <= @action) {
			
			$choice-=1;
			my $do_action = $action[$choice];
		
			pilot($MENU) unless defined $do_action;

			if($do_action==-1){exit(0)}

			if('CODE' eq ref $action[$choice]){
				$do_action->() ;
			}
			pilot($action[$choice]) if 'ARRAY' eq ref $action[$choice];

		} else {
			print "Invalid choice: $choice\n";
		}
   }
}

# caracteres acceptes pour les identifiants: alphanumerique,_ et .
# caracteres acceptes pour les samples : tous
# caracteres acceptes pour les attributs : tous sauf #
sub checkFiles {

	my @fastas;
	my %resume;
	my $dbflag=0;
	my $nucFiles;
	opendir(DIR,".");
	my @files = readdir(DIR);
	@fastas = grep(/\.fna$/,@files);
	$nucFiles = @fastas;
	@fastas = (@fastas, grep(/\.faa$/,@files));
	$dbflag=1 if grep(/\.db(n|p)/,@files);
	closedir(DIR);

	die "Input files should be renamed .fna or .faa\n" if(!@fastas);
#	printTable("File", "Sequences", "Samples", "Attributes");
	#for(@fastas){print $_."\n";}

	my $gi;
	my $id;my $c=0;
	my (%gi2id,%sample,%attr,%seq);
	for my $i (1..@fastas){
		my $file=$fastas[$i-1];
		my $type = 'p';
		$type = 'n' if($i<=$nucFiles);
		my (%nattr,%nsamp);
		open(IN,$file) or die "problem openning $file!\n";
		while(my $line=<IN>){

			if($line=~/^>/){
				if($line=~/>([A-Z])+\|((\w|\.)+)(\||\s|\[)/i){
					$gi=$2;
					$c++;
					$id=$type.$c;
					$gi2id{$id}=$gi;				
					my $samp=_findExactSample($line);
					$nsamp{$samp}++;				
					push(@{$sample{$samp}},$id);
					my @attributes=_findAttributes($line);
					$nattr{scalar(@attributes)}++;
					push(@{$attr{$_}},$id) for(@attributes);
					$seq{$file}->{$id}='';
				}
				else{
					chomp($line);
					die(
"\nWrong format for sequence \"$line\" header in $file!
 The correct header format must consist in: 						
 >tag|seqID|additional information [sample] #attribute1 #attribute2 #...
					
- tag must be a word ([a-z] or _). Typically gi, emb,ref, or lcl.
- SeqID may contain [a-z], [0-9], \".\" and \"_\".
- additional information may contain any character except \"\#\", \"[\" and \"]\".
- sample may contain any character except \"\#\", \"[\" and \"]\" but have to be surrounded by \"[\" and \"]\".
- attributes may contain any character except \"\#\", \"[\" and \"]\" but have to be preceded by a \"\#\".
  additional informations, sample and attributes are optionnal.\n\n"); 
				}
			}
			else{
				chomp($line);
				if($line!~m/^([A-Z]|-|\*|\s)*$/i){
					$line=~s/[A-Z]|-|\*|\s//ig;
					my %c;					
					$c{chop($line)}++ while($line);
					my $label=join(",",sort keys %c);
					die "Wrong character(s) ($label) in sequence $gi ($file):\n";
				}
				$seq{$file}->{$id}.=$line;
				
			}
		}
		#determiner le nombre d'attributs par fichier
		my @attrange = sort { return $a <=> $b } keys %nattr;
		my $abstrattr;
		if(scalar(@attrange)==1){$abstrattr=$attrange[0];}
		else{ $abstrattr = $attrange[0]."-".$attrange[$#attrange];}
		#IMPRIMER 	FILE|NB_HEADER|NB_SAMPLE|NB_ATTRIBUTES_PAR_SEQUENCES[]
		push(@{$resume{$file}},(my $a= keys %{$seq{$file}}),(my $b= keys %nsamp), $abstrattr);

	}
	
	print "\n";
	printTable("File", "Sequences", "Samples", "Attributes");
	foreach my $key(keys %resume){
		printTable($key,$resume{$key}[0],$resume{$key}[1],$resume{$key}[2]);
	}	

	#User's checking point	
	my $choice='';
	while($choice !~/Y|N/i){
		print "\nWould you like to proceed with this data? (y/n)\n>";	
		chomp($choice = readline *STDIN);
		return(undef) unless ($choice=~/Y/i);
	}	
	
	#print the input files
	##files 1: dbn,dbp	
	#file 2: id,gi,length => en se servant du tableau @gi2id
	#file 3: sample->id list, attribute-n -> id list
	#	#### => On dumpe les fichiers fastas dans 1 fichier dbn et 1 fichier dbd
	open(FNA,">nucleic.dbn");
	open(FAA,">proteic.dbp");
	open(INF,">seq.info");
	open(EMPTY,">empty.log");

	for my $i (1..@fastas){
		my $outhandle = *FAA;
		if($i<=$nucFiles){
			$outhandle = *FNA;
		}
			
		foreach my $id (keys %{$seq{$fastas[$i-1]}}){
			my $sequence=$seq{$fastas[$i-1]}->{$id};
			if(length($sequence)==0){
				print EMPTY "id: ".$gi2id{$id}." file: $fastas[$i-1]\n";
			}
			else{
				print $outhandle ">$id\n".$sequence."\n";
				print INF $id."\t".$gi2id{$id}."\t".length($sequence)."\t\n";
			}
		}
	}
	close(FNA);
	close(FAA);
	close(INF);
	close(EMPTY);
	if(-z "empty.log"){unlink "empty.log";}
	else{
		print "\nWarning: Empty sequences were detected and reported in empty.log\n";
	}
	if(-z "nucleic.dbn"){unlink "nucleic.dbn";}
	if(-z "proteic.dbp"){unlink "proteic.dbp";}

	open(ATT,">seq.att");
	print ATT "#SAMPLE\n";
	foreach my $sample (keys %sample){
		print ATT $sample."|#|".join(',',@{$sample{$sample}})."\n";		
	}
	print ATT "#ATTRIB\n" if(keys %attr);
	foreach my $att (keys %attr){		
		print ATT ($att,"|#|",join(',',@{$attr{$att}}),"\n");
	}
	close(ATT);

	print "\nData file(s) created.\n\tPress enter to continue...";
	<STDIN>;
	return 0;
}

sub printTable{ 
	my ($file,$nseq,$nsample,$natt)=@_;
    format TABLE =
+---------------------------------------------------------------------+
| @|||||||||||||||||||||||||| | @|||||||||| | @||||||||| | @||||||||| |
$file,$nseq,$nsample,$natt
+---------------------------------------------------------------------+
.
	$~ = 'TABLE';
    write();
}

sub printTitle{ 
	my $title=shift;
    format TITLE =
 #################################
 # @|||||||||||||||||||||||||||| #
$title
 #################################
.
	$~ = 'TITLE';
    write();
}

sub _findExactSample{

	my $string=shift;
	my $char='';
	my $sample='';
	my $score=1;
	my $l=1;
	
	if($string=~/\[/ && $string=~/\]/){
		while($char ne "\]"){
			$char=chop($string);
		}
		while($score!=0){
			$char=chop($string);
			$sample=$char.$sample;
			if($char eq "\]"){
				$score++;
			}
			if($char eq "\["){
				$score--;
			}
		}
		$sample=~s/\[//;
	}
	return $sample;
}

sub _findAttributes{
	chomp(my $string=shift);
	my @attributes=split(/\s*#\s*/,$string);
	shift(@attributes);
	return @attributes;
}

sub getConfig{
	my $prog=shift;
	my $execdir=($0=~/(.*)\//?$1:".");

	my %options;
	createConfig("$execdir/egn.plus.config") if(! -e "$execdir/egn.plus.config");
	open(CFG,"<$execdir/egn.plus.config") or die ("unable to find $execdir/egn.plus.config: $!\n");
	while((my $line=<CFG>)!~m/begin $prog;/i){}
	while((my $line=<CFG>)!~m/end $prog;/i){
		if($line!~m/^(#|\s)/){
			chomp($line);
			my @tmp=split(/\s*=\s*/,$line);
			if($tmp[1]!~m/def/){
				$options{$tmp[0]}=$tmp[1];
			}
		}
	}
	return %options;
}

sub createConfig{
	my $path=shift;
	open(CFG,">$path") or warn ("unable to create $path: $!");
	print CFG "#############################################################################################\n";
	print CFG "#                                                                                           #\n";
	print CFG "#        This file contains options of alignement tools available in EGN                    #\n";
	print CFG "#        It was written from documentation of:                                              #\n";
	print CFG "#        -BLAST  Altschul, S.F., Gish, W., Miller, W., Myers, E.W. & Lipman, D.J. (1990)    #\n";
	print CFG "#            \"Basic local alignment search tool.\" J. Mol. Biol. 215:403-410               #\n";
	print CFG "#        -BLAT   BLAT--the BLAST-like alignment tool. Kent WJ.                              #\n";
	print CFG "#                Genome Res. 2002 Apr;12(4):656-64.                                         #\n";
	print CFG "#                                                                                           #\n";
	print CFG "#    -Please verify that your PATH is properly configured for each of them                  #\n";
	print CFG "#    -Edit these values to modify their usage in EGN                                        #\n";
	print CFG "#                                                                                           #\n";
	print CFG "#############################################################################################\n\n";

	print CFG "#################################\n";
	print CFG "#        BLAST+ options         #\n";
	print CFG "#################################\n";
	print CFG "begin BLAST;\n\n";

	print CFG "#Expectation value (E) threshold for saving hits Default = 10\n";
	print CFG "-evalue=1e-05\n\n";

	print CFG "#Number of threads (CPUs) to use in the BLAST search. default = 1\n";
	print CFG "-num_threads=4\n\n";

	print CFG "#Cost to open a gap (-1 invokes default behavior) [Integer]    default = -1\n";
	print CFG "-gapopen=def\n\n";

	print CFG "#Cost to extend a gap (-1 invokes default behavior) [Integer]    default = -1\n";
	print CFG "-gapextend=def\n\n";

	print CFG "#Number of database sequences to show one-line descriptions for (V) [Integer]   default = 500\n";
	print CFG "-num_descriptions=def\n\n";

	print CFG "end BLAST;\n";
	print CFG "#\n\n";

	print CFG "#####################################\n";
	print CFG "#            BLAT options           #\n";
	print CFG "#####################################\n";
	print CFG "begin BLAT;\n\n";

	print CFG "#external file of over-occurring 11-mers\n";
	print CFG "#-ooc=BLATPath/11.ooc\n\n";

	print CFG "#If set to 1 this allows one mismatch in tile and still triggers an alignments.  Default is 0.   \n"; 
	print CFG "-oneOff=def   \n\n";

	print CFG "#-minScore=N sets minimum score. This is the matches minus the mismatches minus some sort of gap penalty.  Default is 30\n";
	print CFG "-minScore=def\n\n";

	print CFG "#-maxGap=N   sets the size of maximum gap between tiles in a clump.  Usually set from 0 to 3.  Default is 2. Only relevant for minMatch > 1.\n";
	print CFG "-maxGap=def\n\n";

	print CFG "#Number of threads (this option is not a legacy blat parameter) default=1 \n";
	print CFG "-num_threads=2\n\n";

	print CFG "end BLAT;\n";

	close(CFG);
}

sub blast{
	my $execdir=($0=~/(.*)\//?$1:".");
	my $choice='';
	my %options=getConfig("BLAST");
	my $dbsoft="makeblastdb";
	my ($nucFile,$protFile);
	my $nfile=0;
	unlink glob "*.out";

	#Parameters display
	printTitle "BLAST parameters:";
	foreach (sort keys %options){
		print "\t$_ = $options{$_}\n";
	}
	print "\t-Other parameters are setup to default values\n";
		while($choice!~/y|q/i){	
		print "\n\tAre these parameters correct (y) ? \n\tElse you can edit them in:\n\t$execdir/egn.plus.config (q):  ";
		$choice=readline *STDIN;
	}

	exit(0) if ($choice=~/q/i);
	print `clear`;
	###

	if(-e ($nucFile="nucleic.dbn")){
		$nfile++;
		print "\n#Nucleic BLAST database creation using $dbsoft...\n";
		open(my $oldout, ">&STDOUT")     or die "Can't dup STDERR: $!";
		open(STDOUT,">$dbsoft.log");
		die($!) if(system($dbsoft,"-in",$nucFile,"-dbtype","nucl"));
		open(STDOUT, ">&", $oldout) or die "Can't dup \$oldout: $!";
		print "done.\n\n";

		print "#BLASTN... ";
		my @command= ("blastn","-task","blastn","-query",$nucFile,"-db",$nucFile, "-outfmt",6, %options);
		
		#Output configuration
		open(my $olderr, ">&STDERR")     or die "Can't dup STDERR: $!";
		open(STDERR,">blastn.log");
		open(OUT,">align.nn.out");
		select STDOUT; $| = 1;

		defined(my $pid = open(TO_KID, "-|",@command)) or die "can't fork: $!";
		if($pid){
			my $prevQ='';
			my $count=1;
			my $nq=ceil((getNSeq($nucFile))/100);
			my $percent=0;

			while(<TO_KID>){
				if($_=~/^(\w+)\t/){
					if($1 ne $prevQ){
						if(($count++ % $nq)==0){
							$percent++;
							print $percent."%";
							print "\b" x length($percent."%");
						}
						$prevQ=$1;
					}
				}
				print OUT $_;
			}
			print "100%\ndone.\n";
		}

		wait();
 		open(STDERR, ">&", $olderr) or die "Can't dup \$olderr: $!";
		close(OUT);
	}
	if(-e ($protFile="proteic.dbp")){
		$nfile++;
		print "\n#Proteic BLAST database creation using $dbsoft...\n";

		open(my $oldout, ">&STDOUT")     or die "Can't dup STDERR: $!";
		open(STDOUT,">$dbsoft.log");
		die($!) if(system($dbsoft,"-in",$protFile,"-dbtype","prot"));
		open(STDOUT, ">&", $oldout) or die "Can't dup \$oldout: $!";
		print "done.\n\n";

		print "\n#BLASTP... ";
		my @command=("blastp","-task","blastp","-query",$protFile,"-db",$protFile,"-outfmt",6, %options);	
		
		#Output configuration
		open(my $olderr, ">&STDERR")     or die "Can't dup STDERR: $!";
		open(STDERR,">blastp.log");
		open(OUT,">align.pp.out");
		select STDOUT; $| = 1;

		defined(my $pid = open(TO_KID, "-|",@command)) or die "can't fork: $!";
		if($pid){
			my $prevQ='';
			my $count=1;
			my $nq=ceil(getNSeq($protFile)/100);
			my $percent=0;

			while(<TO_KID>){
				if($_=~/^(\w+)\t/){
					if($1 ne $prevQ){
						if(($count++ % $nq)==0){
							$percent++;
							print $percent."%";
							print "\b" x length($percent."%");
						}
						$prevQ=$1;
					}
				}
				print OUT $_;
			}
			print "100%\ndone.\n";
		}

		wait();
 		open(STDERR, ">&", $olderr) or die "Can't dup \$olderr: $!";
		close(OUT);
	}
	
	if(!$nfile){
		print "\n\tNo datafiles detected.\n\tYou must create data files before processing alignments.\n";
		print "\nPress a key to continue...";
		<STDIN>;
		return;
	}
	elsif($nfile==2){
		print "\n#BLASTX...";
		
		my @command=("blastx","-query",$nucFile,"-db",$protFile,"-outfmt",6, %options);		
		#Output configuration
		open(my $olderr, ">&STDERR")     or die "Can't dup STDERR: $!";
		open(STDERR,">blastnp.log");
		open(OUT,">align.np.out");
		select STDOUT; $| = 1;

		defined(my $pid = open(TO_KID, "-|",@command)) or die "can't fork: $!";
		if($pid){
			my $prevQ='';
			my $count=1;
			my $nq=ceil(getNSeq($nucFile)/100);
			my $percent=0;

			while(<TO_KID>){
				if($_=~/^(\w+)\t/){
					if($1 ne $prevQ){
						if(($count++ % $nq)==0){
							$percent++;
							print $percent."%";
							print "\b" x length($percent."%");
						}
						$prevQ=$1;
					}
				}
				print OUT $_;
			}
			print "100%\ndone.\n";
		}
		wait();

		print "\n#TBLASTN...";
		#/usr/bin/blastn -task blastn -db seqs.fna -query seqs.fna -num_threads 4 -outfmt 6
		@command=("tblastn","-query",$protFile,"-db",$nucFile,"-outfmt",6, %options);		
		defined($pid = open(TO_KID, "-|",@command)) or die "can't fork: $!";
		if($pid){
			my $prevQ='';
			my $count=1;
			my $nq=(getNSeq($protFile))/100;
			my $percent=0;

			while(<TO_KID>){
				if($_=~/^(\w+)\t/){
					if($1 ne $prevQ){
						if(($count++ % $nq)==0){
							$percent++;
							print $percent."%";
							print "\b" x length($percent."%");
						}
						$prevQ=$1;
					}
				}
				print OUT $_;
			}
			print "100%\ndone.\n";
		}

		wait();
		open(STDERR, ">&", $olderr) or die "Can't dup \$olderr: $!";
		close(OUT);
	}
	unlink glob ("*dbn.* *dbp.*");
	print "\nAll alignments processed\n\tPress enter to continue...";
	<STDIN>;
}

sub getNLine{
	my $file=shift;	
	my $nseq=0;
	my $buffer=0;
	open(FILE, $file) or die "Can't open `$file': $!";
    while (sysread FILE, $buffer, 4096) {
           $nseq += ($buffer =~ tr/\n//);
    }
	close FILE;
	return $nseq;
}

#fonction pour compter les lignes super vite:
sub getNSeq{
	my $file=shift;	
	my $nseq=0;
	my $buffer=0;
	open(FILE, $file) or die "Can't open `$file': $!";
    while (sysread FILE, $buffer, 4096) {
           $nseq += ($buffer =~ tr/>//);
    }
	close FILE;
	return $nseq;
}

#fonction pour compter les lignes super vite:
sub getNGroup{
	my $file=shift;	
	my $ngp=0;
	my $buffer=0;
	open(FILE, $file) or die "Can't open `$file': $!";
    while (sysread FILE, $buffer, 4096) {
           $ngp += ($buffer =~ tr{/}{});
    }
	close FILE;
	return ($ngp/2);
}

sub blat{
	my $execdir=($0=~/(.*)\//?$1:".");
	my $choice='';
	my %options=getConfig("BLAT");
	my @foptions;
	my $nucFile="nucleic.dbn";
	my $protFile="proteic.dbp";
	my $nfile=0;

	print "\n";

	#Parameters display
	printTitle "BLAT parameters:";
	foreach (sort keys %options){
		print "\t$_ = $options{$_}\n";
	}
	print "\t-Other parameters setup to default values\n";
	while($choice!~/y|q/i){	
		print "\n\tAre these parameters correct (y) ? \n\tElse you can edit them in $execdir/egn.plus.config (q):  ";
		$choice=readline *STDIN;
	}
	exit(0) if ($choice=~/q/i);

	###
	my $num_threads=delete $options{"-num_threads"};
	push(@foptions, $_."=".$options{$_}) foreach(keys %options);
	
	if(-e $nucFile){

		if(-e $protFile){
			my $choice='';
			print "\n\n\tWarning: Data contain nucleic and proteic sequences.\n\tNucleic sequences wont be aligned with proteic ones.";
			while($choice!~/y|Y|n|N/){
				print "\n\tDo you want to continue? (y/n): ";
				chomp($choice=readline *STDIN);
				
			}
			if($choice=~/n|N/){
				return 0;
			}
		}
		print "\n#Nucleic BLAT...\n\n";

		
		my @subFiles;
		if($num_threads>1){
			print "Preparation of data for parallelization\n";
			unlink glob "nucleic.dbn.*";
			unlink glob "tmp.blatn.*";
			@subFiles=splitFastaFile($nucFile,$num_threads);
			print "done.\n\n";
		}
		else{
			$num_threads=1;
		}
		
		open(my $olderr, ">&STDERR") or die "Can't dup STDERR: $!";
		open(STDERR,">blatn.log");
		my @pid;
		for(my $i=0;$i<$num_threads;$i++){
			push(@pid,my $pid=fork);
			unless($pid){
				my @command= ("blat",$nucFile,$nucFile.".".$i,@foptions,"-out=blast8","tmp.blatn.$i");
				exec(@command) or die ("Problem: ".join("\t",@command)." $!\n");
				exit(0);
			}
		}
		
		foreach (@pid) {
			waitpid($_,0);
		}

		open(OUT,">align.nn.out");
		for(my $i=0;$i<$num_threads;$i++){
			open IN, "tmp.blatn.$i" or die "unable to open tmp.blatn.$i: $!\n";
			print OUT while(<IN>);
			close IN;
		}
		close(OUT);
		unlink glob("tmp.blatn.* nucleic.dbn.*");
		open(STDERR, ">&", $olderr) or die "Can't dup \$olderr: $!";
		print "\ndone.\n";		
	}

###########
# PROTEIC BLAT
###########

	if(-e $protFile){

		print "\n#Proteic BLAT...\n\n";

		if($num_threads>1){
			unlink glob "proteic.dbp.*";
			unlink glob "tmp.blatp.*";
			splitFastaFile($protFile,$num_threads);
		}
		else{
			$num_threads=1;
		}

		open(my $olderr, ">&STDERR") or die "Can't dup STDERR: $!";
		open(STDERR,">blatp.log");
		my @pid;
		for(my $i=0;$i<$num_threads;$i++){
			push(@pid,my $pid=fork);
			unless($pid){
				
				my @command= ("blat",$protFile,$protFile.".".$i,"-prot",@foptions,"-out=blast8","tmp.blatp.$i");
				exec(@command) or die ("Problem: ".join("\t",@command)." $!\n");
				exit(0);
			}
		}
		
		foreach (@pid) {
			waitpid($_,0);
		}

		open(OUT,">align.pp.out");
		for(my $i=0;$i<$num_threads;$i++){
			open IN, "tmp.blatp.$i" or die "unable to open tmp.blatp.$i: $!\n";
			print OUT while(<IN>);
			close IN;
		}
		close(OUT);
		unlink glob("tmp.blatp.* proteic.dbp.*");
		open(STDERR, ">&", $olderr) or die "Can't dup \$olderr: $!";
		print "done.\n\n";	
	}
		#unlink glob ("*dbn.* *dbp.*");
	print "\nAll alignments processed\n\tPress enter to continue...";
	<STDIN>;
}

sub splitFastaFile{
	
	my $file=shift;
	my $nF=shift;	
	open(IN,$file) or die "unable to open $file: $!\n";

	my $c=0;
	my $handle=*STDOUT;
	while(my $line=<IN>){
		if($line=~/>/){
			close(OUT);			
			$c++;
			my $i=$c%$nF;
			open(OUT,">>$file.$i");
			$handle=*OUT;
			
		}
		print {$handle} $line;
	}
	close(IN);
	return map { $file.".".$_ } (0..($nF-1));
}

sub submenu{
	my $title=shift;
	my @data=@_;
	my (@prop,@value,@isnum,@ispercent);
	($prop[@prop], $value[@value]) = splice @data, 0, 2 while @data;
	for(0..$#value){
		$isnum[$_]=looks_like_number($value[$_]);
		$ispercent[$_]=(($prop[$_]=~/%/)?1:0);
	}


	my $key='';
	my $nitem=@prop;
	my $clear=`clear`;

	while($key!~/Y|y/){
		print $clear;
		printTitle($title);
		print "\n";
		for(my $i=0;$i<$nitem;$i+=1){
			print $prop[$i],$value[$i]."\n";
		}
		
		print "\nOk or change a parameter (";
		for(1..$nitem){
			print $_.", ";
		}
		print "or y): ";
		chomp($key = readline *STDIN);
		
		if(looks_like_number($key) && $key>0 && $key<=$nitem){
			my $tmp='';
			
			if($isnum[$key-1]>0){
				while(!(looks_like_number($tmp))){
					print $prop[$key-1];				
					chomp($tmp = readline *STDIN);
				}
				next if($ispercent[$key-1] && $tmp>100);
				next if($tmp<0);				
#				if($tmp>=0){
					$value[$key-1]=$tmp;
#				}
#				else{next;}

			}
			else{
				if($value[$key-1]=~/y/i){
					$value[$key-1]='n';
				}
				else{
					$value[$key-1]='y';
				}
			}
		}
	}
	print "\n";
	return @value;
}

sub quickPrepTables{
	my %options=getConfig("BLAST");
	my @args=submenu("Quick Edges File Creation",
			"1. E-value threshold (>=0) = ", $options{'-evalue'},
			"2. Hit identity threshold [0-100]% = ", 20,
			"3. Hit covers at least [0-100]% of the shortest sequence = ", 20,					
			"4. Minimal hit length in nucleic acids (/ by 3 for amino-acids) = ", 75,
			"5. Best-reciprocity: sequences in top [0-100]% of the best E-value = ", 5,
			"6. Hit covers at least [0-100%] of both sequences= ", 90
	);
	opendir(DIR,".");
	my @outs=grep(/.out$/,readdir(DIR));
	if(!@outs){
		print "\n\tYou must process alignments before this step!\nPress enter to go back to the main menu...";
		<STDIN>;
		return -1;
	}	

	open(INF,"<seq.info") or die "problem openning seq.info!\n";
	my %length;

	while(my @tab=split(/\t/,<INF>)){	
		$length{$tab[0]}=$tab[2];
	}
	close(INF);

	if(@outs==3){
		while($outs[$#outs]!~/np.out$/){
			unshift(@outs,pop(@outs));
		}
	}

	open(TABLE,">edges.table");
	print TABLE "#evalue=$args[0]\t#\%id=$args[1]\t#hitlength=$args[2]\tHl=$args[3]\t\%br=$args[4]\thl=$args[5]\n";

	my $nedges=0;
	for my $m8 (@outs){
		$nedges+=getNLine($m8);
	}
	$nedges=ceil($nedges/100);
	my $c=0;
	my $percent=0;
	#
	for my $m8 (@outs){
		
		if($m8=~/np.out$/){
			foreach my $seq	(keys %length){
				if($seq=~/^n/){
					$length{$seq} = int($length{$seq}/3);
				}
			}		
		}

#		unless(fork) {
		  	open(M8,"<$m8") or die "problem opening $m8!\n";
			
			my %exist;
			my $previous_query='';
			my $previous_hit='';
			my $best_evalue;
			my $bhit;
			#<M8>;
			while(my @hit=split(/\t/,<M8>)){
				
				if($c%$nedges==0){
					$|=1;
					$percent++;					
					my $label="#Analyzed Edges: $percent\%";
					print $label;
					print "\b" x length($label);	
				}
				$c++;

				if( ($hit[0] ne $hit[1]) &&  ((my $newQ=$hit[0] ne $previous_query) || ($hit[1] ne $previous_hit)) ){

					$previous_query=$hit[0];
					$previous_hit=$hit[1];
				
					my $evalue=$hit[10];
					$evalue=~s/,//;

					if($evalue==0.0){
						$evalue=1e-200;
					}

					if($newQ){
						$best_evalue=$evalue;
						$bhit=1;
					}
					else{ 
						my $ref=log($best_evalue)/log(10);
						my $e=log($evalue)/log(10);
						my $rep=($ref-(($ref*$args[4])/100));
						$bhit=($e<=$rep?1:0);
					}
					my $bhol=( ($hit[3]>=(($length{$hit[0]}/100)*$args[5])) && ($hit[3]>=(($length{$hit[1]}/100)*$args[5])) ) ? 1 :0 ;
					my $min=$length{$hit[0]};
					if($length{$hit[1]}<$min){$min=$length{$hit[1]};}
					my $nia=($hit[3]/100)*$hit[2];
					my $id=sprintf("%.2f", (($nia*100)/$min) );

					if(($evalue<=$args[0]) && ($hit[2]>=$args[1]) &&($id>=$args[2]) && ($hit[3]>=$args[3])){
						#ID% #evalue #Best_Reciproc [0-1-2]		0:nobr, 1: br(%), 2:strict br
						
						if(!$exist{$hit[1]."<>".$hit[0]}){
							push(@{$exist{$hit[0]."<>".$hit[1]}}, $hit[2], $id, $hit[10], $bhit, $bhol);
						}
						else{
							my @data=@{$exist{$hit[1]."<>".$hit[0]}};								
							my $er=$data[1];
							if($hit[10]<$er){
								print TABLE join("\t",$hit[0],$hit[1],$hit[2], $id,$hit[10], (($bhit && $data[2])? 1 : 0),$bhol,"\n");
								delete $exist{$hit[1]."<>".$hit[0]};
								delete $exist{$hit[0]."<>".$hit[1]};
							}
							else{
								print TABLE join("\t",$hit[1],$hit[0], $data[0], $data[1], $data[2], (($bhit && $data[2])? 1 : 0),$bhol,"\n");
								delete $exist{$hit[1]."<>".$hit[0]};
								delete $exist{$hit[0]."<>".$hit[1]};
							}
						}
					}
				}
			}
			#print "100%";
			foreach my $hit (keys %exist){
				print TABLE join("\t",(split(/<>/,$hit)),$exist{$hit}[0],$exist{$hit}[1],$exist{$hit}[2],0,$exist{$hit}[4],"\n");
				delete($exist{$hit});
			}
			close(M8);
#		}
#		wait;
	}
	close(TABLE);

	print "\n\nEdges file created.\n\tPress enter to continue...\n";
	readline *STDIN;

}

sub slowPrepTables{
	my %options=getConfig("BLAST");
	my @args=submenu("Slow Edges File Creation",
			"1. E-value threshold (>=0) = ", $options{'-evalue'},
			"2. Hit identity threshold [0-100]% = ", 20,
			"3. Hit covers at least [0-100]% of the shortest sequence = ", 20,					
			"4. Minimal hit length in nucleic acids (/ by 3 for amino-acids) = ", 75,
			"5. Best-reciprocity: sequences in top [0-100]% of the best E-value = ", 5,
			"6. Hit covers at least [0-100%] of both sequences= ", 90
	);
	opendir(DIR,".");
	my @outs=grep(/.out$/,readdir(DIR));
	if(!@outs){
		print "\n\tYou must process alignments before this step!\nPress enter to go back to the main menu...";
		<STDIN>;
		return -1;
	}	
	my $nfile=@outs;
	open(INF,"<seq.info") or die "problem opening seq.info!\n";
	my %length;
	while( (my @tab = split(/\t/,<INF>))){
		$length{$tab[0]}=$tab[2];
	}
	close(INF);

	if($nfile==3){
		while($outs[$#outs]!~/np.out$/){
			unshift(@outs,pop(@outs));
		}
	}

	open(TABLE,">edges.table");

	print TABLE "#evalue=$args[0]\t#\%id=$args[1]\t#hitlength=$args[2]\tHl=$args[3]\t\%br=$args[4]\thl=$args[5]\n";

	

	for my $m8 (@outs){
		
		if($m8=~/np.out$/){
			foreach my $seq	(keys %length){
				if($seq=~/^n/){
					$length{$seq} = int($length{$seq}/3);
				}
			}		
		}
		#my $nF=1;
		my $nedges=getNLine($m8);
		$nedges=ceil($nedges/100);
		my $c=0;
		my $percent=0;

		my $pid;
		unless($pid=fork){

		  	open(M8,"<$m8") or die "problem opening $m8!\n";
			open(FOR,">$m8.for") or die "unable to write in $m8.for!\n";
			open(REW,">$m8.rew") or die "unable to write in $m8.rew!\n"; 
			my $previous_query='';
			my $previous_hit='';
			my $best_evalue;
			my %exist;
			my $bhit;
			
			while(my @hit=split(/\t/,<M8>)){

					if($c%$nedges==0){
						$|=1;
						$percent++;					
						my $label="#Analyzed edges of $m8 (first pass): $percent\%";
						print $label;
						print "\b" x length($label);	
					}
					$c++;

					if( ($hit[0] ne $hit[1]) &&  ((my $newQ= $hit[0] ne $previous_query) || ($hit[1] ne $previous_hit)) ){

						$previous_query=$hit[0];
						$previous_hit=$hit[1];
				
						my $evalue=$hit[10];
						$evalue=~s/,//;
						if($evalue==0.0){
							$evalue=1e-200;
						}

						if($newQ){
							$best_evalue=$evalue;
							$bhit=1;
						}
						else{ 
							my $ref=log($best_evalue)/log(10);
							my $e=log($evalue)/log(10);
							my $rep=($ref-(($ref*$args[4])/100));
							$bhit=($e<=$rep?1:0);
						}
						
						my $bhol=( ($hit[3]>=(($length{$hit[0]}/100)*$args[5])) && ($hit[3]>=(($length{$hit[1]}/100)*$args[5])) ) ? 1 :0 ;
						my $min=$length{$hit[0]};
						if($length{$hit[1]}<$min){$min=$length{$hit[1]} ;}

						my $nia=($hit[3]/100)*$hit[2];
						my $id=sprintf("%.2f", (($nia*100)/$min) );

						if(($evalue<=$args[0]) && ($hit[2]>=$args[1]) && ($id>=$args[2]) && ($hit[3]>=$args[3])){
							$exist{$hit[0]."<>".$hit[1]}++;
							if(!$exist{$hit[1]."<>".$hit[0]}){
								print FOR join("\t",$hit[0],$hit[1],$hit[2],$id,$hit[10], $bhit, $bhol,"\n");
							}
							else{
								print REW join("\t",$hit[0],$hit[1],$hit[2],$id,$hit[10], $bhit, $bhol,"\n");
							}
						}
					}
				}
			
				close(M8);
				close(FOR);
				close(REW);
				undef %exist;
				print "#Analyzed edges of $m8 (first pass): 100\%\n";
			
			}
			waitpid($pid,0);
			$nedges=getNLine("$m8.rew");

			open(REW,"<$m8.rew") or die "unable to open $m8.rew!\n";
			my %H;
			$c=0;$percent=0;
			while(my @tab=split(/\t/,<REW>)){
				if($c%$nedges==0){
					$|=1;
					$percent++;					
					my $label="#Analyzed edges of $m8 (second pass): $percent\%";
					print $label;
					print "\b" x length($label);	
				}
				$c++;

				push(@{$H{$tab[0]."<>".$tab[1]}},$tab[2],$tab[3],$tab[4],$tab[5],$tab[6]);
			}
			close(REW);
			print "#Analyzed edges of $m8 (second pass): 100\%\n";

			open(FOR,"<$m8.for");
			$nedges=getNLine("$m8.for");
			$c=0;$percent=0;
			while(my @for=split(/\t/,<FOR>)){

				if($c%$nedges==0){
					$|=1;
					$percent++;					
					my $label="#Analyzed edges of $m8 (third pass): $percent\%";
					print $label;
					print "\b" x length($label);	
				}
				$c++;
				
				if($H{$for[1]."<>".$for[0]}){
					my @rew=@{$H{$for[1]."<>".$for[0]}};
					if($rew[1]<$for[3]){
						print TABLE $for[1]."\t".$for[0]."\t".$rew[0]."\t".$rew[1]."\t".$rew[2]."\t".(($rew[3] && $for[5]) ? 1 : 0)."\t".$rew[4]."\n";
					}
					else{
						print TABLE $for[0]."\t".$for[1]."\t".$for[2]."\t".$for[3]."\t".$for[4]."\t".(($rew[3] && $for[5]) ? 1 : 0)."\t".$rew[4]."\n";
					}
				}
				else{
					print TABLE $for[0]."\t".$for[1]."\t".$for[2]."\t".$for[3]."\t".$for[4]."\t0\t".$for[5]."\n";
				}
			}
			print "#Analyzed edges of $m8 (third pass): 100\%\n\n";
			close(FOR);
			unlink("$m8.for","$m8.rew");
	}
	close(TABLE);

	print "\nEdges file created.\n\tPress enter to continue...\n";
	readline *STDIN;

}

sub simpleLink{

	#my %param=@_;
	my ($dest,$threshold,$identity,$idshortSeq,$br,$hl)=@_;	
	open(ALI,"<edges.table") or die "cannot open edges.table: $!\n";
	<ALI>;
#	my @args=split(/=|\t/,<ALI>);

	
	print "#Edges loading...\n";

	my $clear=`clear`;
	my %edges = ();
	my @data;
	my $c=0;
	my (%evalue,%identity);
	$|=1;
	if($br && $hl){
		while(my @pair = split(/\t/,<ALI>)){
			$c++;
			if($c%100000==0){
				my $label= "\tRead Hits: $c";
				print $label;
				print "\b" x length($label);
			}
			if($threshold>=$pair[4] && $identity<=$pair[2] && $idshortSeq<=$pair[3] && $pair[5] && $pair[6]){
				$edges{$pair[0]}->{$pair[1]}="$pair[2]\t$pair[3]\t$pair[4]\t$pair[6]";
				$edges{$pair[1]}->{$pair[0]}=1;
			}
		}
	}
	if($br && !$hl){
		while(my @pair = split(/\t/,<ALI>)){
			$c++;
			if($c%100000==0){
				my $label= "\tRead Hits: $c";
				print $label;
				print "\b" x length($label);
			}
			if($threshold>=$pair[4] && $identity<=$pair[2] && $idshortSeq<=$pair[3] && $pair[5]){
				$edges{$pair[0]}->{$pair[1]}="$pair[2]\t$pair[3]\t$pair[4]\t$pair[6]";
				$edges{$pair[1]}->{$pair[0]}=1;
			}
		}
	}
	if(!$br && $hl){
		while(my @pair = split(/\t/,<ALI>)){
			$c++;
			if($c%100000==0){
				my $label= "\tRead Hits: $c";
				print $label;
				print "\b" x length($label);
			}
			if($threshold>=$pair[4] && $identity<=$pair[2] && $idshortSeq<=$pair[3] && $pair[6]){
				$edges{$pair[0]}->{$pair[1]}="$pair[2]\t$pair[3]\t$pair[4]\t$pair[6]";
				$edges{$pair[1]}->{$pair[0]}=1;
			}
		}
	}
	else{
		while(my @pair = split(/\t/,<ALI>)){
			$c++;
			if($c%100000==0){
				my $label= "\tRead Hits: $c";
				print $label;
				print "\b" x length($label);			
			}
			if($threshold>=$pair[4] && $identity<=$pair[2] && $idshortSeq<=$pair[3]){
				$edges{$pair[0]}->{$pair[1]}="$pair[2]\t$pair[3]\t$pair[4]\t$pair[6]";
				$edges{$pair[1]}->{$pair[0]}=1;
	
			}
		}
	}
	print "\tRead Hits: $c";

	close(ALI);
	print "\ndone.\n\n";

	print "#Networks organization...\n";

	my %global = ();
	my %local = ();
	my @keys = sort keys(%edges);
	my $n=@keys;
	my $toteltsclasses = 0;
	my %CHG = ();
	my $num=0;

	print "\tNodes number: $n\n";
	foreach my $node (@keys){
		
		if(!defined($global{$node})){
			
			%local = ();
			_sl($node, \%edges, \%global, \%local); # lancement de la recursion
			# affichage

			my @results = keys(%local);
			for(@results){
				push(@{$CHG{$num}},$_);
			}

			$num++;
		}
	}
	print "\tGroups number: $num\n";
	print "done.\n\n";

	print "#Group Files creation...\n";


	open(RES,">$dest") or die "unable to open $dest: $!\n";

	foreach my $group (sort { @{$CHG{$b}} <=> @{$CHG{$a}}} keys %CHG){	
		my $n=@{$CHG{$group}};	
		for my $sc (@{$CHG{$group}}){
			foreach my $tg (keys %{$edges{$sc}}){
				if($edges{$sc}->{$tg} ne "1") {					
					print RES "$sc\t$tg\t$edges{$sc}->{$tg}\t\n";
				}
			}
		}
		print RES "//\n";
	}
	close(RES);

	print "done.\n\n";
}

sub genomeSimpleLink{

	my ($dir,$dest,$threshold,$identity,$idshortSeq,$br,$hl)=@_;		
	my %id2gi;
	my %id2sample;
	my %samples;
	my $clear=`clear`;
	print "#Sequences information loading...\n";

	open(INF,"<seq.info") or die "unable to open seq.info: $!\n";
	while(my @tab=split(/\t/,<INF>)){
		$id2gi{$tab[0]}=$tab[1];
	}
	
	open(ATT,"<seq.att") or die "unable to open seq.att: $!\n";
	my $line=<ATT>;
	while(($line=<ATT>)!~/^#ATTRIB/){
		chomp($line);
		my @tab=split(/\|#\|/,$line);
		my $sample=shift @tab;
		@tab=split(/,/,$tab[0]);
		if(!$sample){$sample="NA";}
		$samples{$sample}++;
		for(@tab){
			$id2sample{$_}=$sample;
		}
		last if(eof);
	}
	close(ATT);

	my $nsample=keys %samples;
	if($nsample<=1){
		print "\n\n##### Construction aborted! #####\n\nEGN did not detect more than 1 genome/sample name.\n";
		print "Check that fasta file headers contain [genome/sample] informations.\n";
		print "\nPress enter to quit...\n";
		readline *STDIN;
		exit 0;
	}
	print "\ndone.\n\n";
	print "#Edges loading...\n";

	my %omelinks;
	my $c=0;
	my $compdir="GENENET_$threshold\.$identity\.$idshortSeq\.$br\.$hl";
	open(GTAB,"<$compdir/groups.table") or die "cannot open $compdir/groups.table: $!\n";
	<GTAB>;

	if ($br){
		while(1){
			my %tmplinks;
			while((my $line=<GTAB>)!~/\/\//){
				my @tab=split(/\t/,$line);
				$c++;
				if($c%100000==0){
					my $label= "\tRead Hits: $c";
					print $label;
					print "\b" x length($label);
				}
#				if($tab[4]<=$threshold && $tab[2]>=$identity && $tab[3]>= $idshortSeq && $tab[5]){
					if((my $samp1=$id2sample{$tab[0]}) ne (my $samp2=$id2sample{$tab[1]})){					
						my @tmp=sort($samp1,$samp2);
						$tmplinks{$tmp[0]}->{$tmp[1]}=1;
					}
#				}
			}
			foreach my $key (keys %tmplinks){
				foreach my $val (keys %{$tmplinks{$key}}){
					$omelinks{$key}->{$val}+=1;
					$omelinks{$val}->{$key}=-1;
				}
			}
			
			last if(eof);
		}
	}
	else{
		while(1){
			my %tmplinks;
			while((my $line=<GTAB>)!~/\/\//){
				my @tab=split(/\t/,$line);
				$c++;
				if($c%100000==0){
					my $label= "\tRead Hits: $c";
					print $label;
					print "\b" x length($label);
				}
#				if($tab[4]<=$threshold && $tab[2]>=$identity && $tab[3]>=$idshortSeq){
					if((my $samp1=$id2sample{$tab[0]}) ne (my $samp2=$id2sample{$tab[1]})){					
						my @tmp=sort($samp1,$samp2);
						$tmplinks{$tmp[0]}->{$tmp[1]}=1;
					}
#				}
			}
			foreach my $key (keys %tmplinks){
				foreach my $val (keys %{$tmplinks{$key}}){
					$omelinks{$key}->{$val}+=1;
					$omelinks{$val}->{$key}=-1;
				}
			}
			last if(eof);
		}
	}
	close(GTAB);
	print "\ndone.\n\n";

	print "#Networks organization...\n";

	my %global = ();
	my %local = ();
	my @keys = sort keys(%omelinks);
	my $n=@keys;
	my $toteltsclasses = 0;
	my %CHG = ();
	my $num=0;

	print "\tNodes number: $n\n";
	foreach my $node (@keys){
		
		if(!defined($global{$node})){
			
			%local = ();
			_sl($node, \%omelinks, \%global, \%local); # lancement de la recursion
			# affichage

			my @results = keys(%local);
			for(@results){
				push(@{$CHG{$num}},$_);
			}

			$num++;
		}
	}
	print "\tGroups number: $num\n";
	print "done.\n\n";

	print "#Group Files creation...\n";


	open(RES,">$dir/$dest") or die "unable to open $dest: $!\n";

	foreach my $group (sort { @{$CHG{$b}} <=> @{$CHG{$a}}} keys %CHG){	
		my $n=@{$CHG{$group}};
		for my $sc (@{$CHG{$group}}){
			foreach my $tg (keys %{$omelinks{$sc}}){
				if($omelinks{$sc}->{$tg} != -1) {		
					print RES "$sc\t$tg\t$omelinks{$sc}->{$tg}\t\n";
				}
			}
		}
		print RES "//\n";
	}
	close(RES);

	print "done.\n\n";
}

sub par_num { return $a <=> $b }

sub _rsd{
	my @data=@_;
	my $nb_seq=@data;
	
	my $sum=0;
	my $sod=0;
	my $rsd=0;
	
	#calcul moyenne
	for(@data){
		$sum+=$_;
	}
	$sum/=$nb_seq;

	#calcul sd
	if($nb_seq>2){
		for(@data){
			$sod += ($_-$sum)*($_-$sum);
		}
		$sod/=($nb_seq-1);
		$sod=sqrt($sod);
		if($sum!=0){
			$rsd=sqrt($sod/$sum);
		}
	}
	return ('mean'=>$sum,'sd'=>$sod,'rsd'=>$rsd);
}	

sub _sl{
	my $sommet = $_[0];
	my $refAretes = $_[1];
	my $refGlobal = $_[2];
	my $refLocal = $_[3];
	$$refLocal{$sommet} = 1;
	$$refGlobal{$sommet} = 1;
	my @liste = keys %{$$refAretes{$sommet}};
	my $som;
	foreach $som (@liste){
		 if(!defined($$refLocal{$som})){
			_sl ($som, $_[1], $_[2], $_[3]);
		}
	}
}		

sub genetw{
	
	my $clear=`clear`;
	#evalue=1e-05	#%id=20	#hitlength=20	Ha=75	%br=5
	open(ALI,"<edges.table") or die "cannot open edges.table: $!\n";
	my @args=split(/=|\t/,<ALI>);
	my ($threshold,$identity,$idshortSeq,$br,$hl)=submenu("Simple Link Parameters",
				"1. E-value threshold (<=$args[1]) = ", $args[1],
				"2. Hit identity threshold [$args[3]-100]% = ", $args[3]	,
				"3. Identities must correspond at least to [$args[5]-100]% of the smallest homolog = ", $args[5],
				"4. Best-reciprocal condition enforced(y/n) = ", 'n',
				"5. Hit coverage condition enforced(y/n) = ", 'n'
				
	);

	$br= $br eq 'y' ? 1 : 0; 
	$hl= $hl eq 'y' ? 1 : 0;
	my $dir="GENENET_$threshold\.$identity\.$idshortSeq\.$br\.$hl";
	my $gptab="groups.table";	
	my $choice='';
	
	if(-e "$dir/$gptab"){
		while($choice!~/r|R|o|O|q|Q/){
			print "An analysis with same parameteres was already performed. Would you like to: \n\t- recompute the network (r),\n\t- just create outfiles (o) without recomputation\n\t- or quit (q)\n>";
			chomp($choice=readline *STDIN);
		}
		if($choice=~/r|R/){
			unlink glob ("$dir/*");
		}
		elsif($choice=~/q|Q/){
			exit(0);
		}
	}
	elsif(! -e $dir){
		mkdir($dir) or die ("unable to create $dir: $!\n");
		$choice='r';
	}

	my @outptions=submenu("Output files format",
					"1. Groups statistics (y/n)= ", "y",
					"2. Groups composition informations= ", "y",
					"3. Cytoscape inputs (y/n)= ", "y",
					"4. Gephi inputs (y/n)= ", "n",
					"5. Fasta Files (y/n)= ", "n"
	);

	if($choice=~/r/i){
		printTitle("Network computation");
		print "\n";
		simpleLink("$dir/$gptab",$threshold,$identity,$idshortSeq,$br,$hl);
	}

	$| = 1;
	my $ntotgp=getNGroup("$dir/$gptab");
	$ntotgp=ceil($ntotgp/100);
	my %id2gi;
	my %id2att;

	if(-z "$dir/$gptab"){
		print "\tThere is no connected component.\n\tTry to change simple link parameters.\n\tPress enter to continue...";
		readline *STDIN;
		return(0);
	}

	if($outptions[0]=~/y|Y/){

		print "#Groups statistics computation...\n";

		open(GTAB,"<$dir/$gptab") or die "unable to open $dir/$gptab: $!\n";
		open(STAT,">$dir/gpstat.txt");
		print STAT "Group\tSequence Number\tTransitivity\tMean hit identity%\tSD hit identity%\tMean shortest sequence identity%\tSD shortest sequence identity%\tMean E-value\tSD E-value\n";
		my $ng=1;
		my $percent=0;


		while(1){
			my %nnod;
			my (@e,@i,@l);

			while((my $line=<GTAB>)!~/\/\//){
				my @tab=split(/\t/,$line);
				$nnod{$tab[0]}++;
				$nnod{$tab[1]}++;				
				push(@e,$tab[4]);
				push(@i,$tab[2]);
				push(@l,$tab[3]);
			}

			print STAT "$ng\t".(my $l=keys(%nnod))."\t";

			my $nedges=@i;
			my $nnods=keys %nnod;
			print STAT sprintf("%.2f",($nedges/(($nnods*($nnods-1))/2)))."\t";
			
			my %id=_rsd(@i); undef(@i);
			print STAT sprintf("%.2f",$id{'mean'})."\t".sprintf("%.2f",$id{'sd'})."\t";
			my %lid=_rsd(@l); undef(@l);
			print STAT sprintf("%.2f",$lid{'mean'})."\t".sprintf("%.2f",$lid{'sd'})."\t";	
			my %ev=_rsd(@e); undef(@e);
			print STAT sprintf("%.0e",$ev{'mean'})."\t".sprintf("%.0e",$ev{'sd'})."\n";
			

			if($ng%$ntotgp==0){
				$percent++;
				print $percent."%";
				print "\b" x length($percent."%");
			}
			$ng++;
	
			if(eof){last;}
		}
		close(GTAB);
		close(STAT);
		print "done.\n\n";
	}

####################
#	COMPOSITION
####################
	if($outptions[1]=~/y|Y/){
		print "#Groups composition analysis...\n";
		open(COMPO,">$dir/gpcompo.txt");
		if(!keys(%id2att)){
			my %att2id;
			my %s;
			open(ATT,"<seq.att") or die "unable to open seq.att: $!\n";
			my $line=<ATT>;
			while(($line=<ATT>)!~/^#ATTRIB/){
				chomp($line); ############
				my @tab=split(/\|#\|/,$line);
				my $sample=shift @tab;
				@tab=split(/,/,$tab[0]);
				if(!$sample){$sample="No specified Sample";}
				$s{$sample}++;
				for(@tab){ ####!!!!!!!!!!!!
					$id2att{'sample'}->{$_}=$sample;
				}
				last if(eof);
			}
			@{$id2att{'sample'}->{'NAMES'}}=sort keys %s;
			
			while(my $line=<ATT>){
				chomp($line);
				my @tab=split(/\|#\|/,$line);
				my $att=shift @tab;
				@tab=split(/,/,$tab[0]);
				if(!$att){$att="No specified Attributes";}
				$att2id{$att}=@tab;	
				for(@tab){
					push(@{$id2att{'attributes'}->{$_}},$att);
				}
			}
			close(ATT);
			@{$id2att{'attributes'}->{'NAMES'}}=sort keys %att2id;
		}

		open(GTAB,"<$dir/$gptab") or die "unable to open $dir/$gptab: $!\n";
		my $ng=1;

		print COMPO ("Group\t","Sequence Number\t",join("\t",@{$id2att{'sample'}->{'NAMES'}}),"\t",join("\t",@{$id2att{'attributes'}->{'NAMES'}}),"\n");

		while(1){
			my %id;	
			my (@e,@i,@l);

			while((my $line=<GTAB>)!~/\/\//){
				my @tab=split(/\t/,$line);
				$id{$tab[0]}++;
				$id{$tab[1]}++;
			}
			my %ressample=map {$_ => 0} @{$id2att{'sample'}->{'NAMES'}};
			my %resattr=map {$_ => 0} @{$id2att{'attributes'}->{'NAMES'}};
			
			foreach my $id (keys %id){
				#print $id2att{'sample'}->{$id}."\n";
				$ressample{$id2att{'sample'}->{$id}}++;	
				for(@{$id2att{'attributes'}->{$id}}){
					$resattr{$_}++;
				}
			}

			print COMPO $ng."\t".(keys %id)."\t";
			foreach(sort keys %ressample){
				print COMPO $ressample{$_}."\t";
			}
			foreach(sort keys %resattr){
				print COMPO $resattr{$_}."\t";
			}
			print COMPO "\n";

			$ng++;
	
			if(eof){last;}
		}
		close(GTAB);
		close(COMPO);
		print "done.\n\n";

	}


#################
#	CYTOSCAPE
#################

	if($outptions[2]=~/y|Y/){

		print "#Cytoscape input files creation...\n";
		if(!keys(%id2gi)){
			open(INF,"<seq.info") or die "unable to open seq.info: $!\n";
			while(my @tab=split(/\t/,<INF>)){
				$id2gi{$tab[0]}=$tab[1];
			}
		}

		if(!keys(%id2att)){
			my %att2id;
			my %s;
			open(ATT,"<seq.att") or die "unable to open seq.att: $!\n";
			my $line=<ATT>;
			while(($line=<ATT>)!~/^#ATTRIB/){
				chomp($line);
				my @tab=split(/\|#\|/,$line);
				my $sample=shift @tab;
				@tab=split(/,/,$tab[0]);
				if(!$sample){$sample="No specified";}
				$s{$sample}++;
				for(@tab){
					$id2att{'sample'}->{$_}=$sample;
				}
				last if(eof);
			}
			@{$id2att{'sample'}->{'NAMES'}}=sort keys %s;
			
			while(my $line=<ATT>){
				chomp($line);
				my @tab=split(/\|#\|/,$line);
				my $att=shift @tab;
				@tab=split(/,/,$tab[0]);
				if(!$att){$att="No specified Attributes";}
				$att2id{$att}=1;	
				for(@tab){
					push(@{$id2att{'attributes'}->{$_}},$att);
				}
			}
			close(ATT);
			@{$id2att{'attributes'}->{'NAMES'}}=sort keys %att2id;
		}


		open(GTAB,"<$dir/$gptab") or die "unable to open $dir/$gptab: $!\n";
		mkdir($dir."/CYTOSCAPE") if(! -e $dir."/CYTOSCAPE");
			
		my $ng=1;		
		my $buf='';
		my $nedges=0;
		my $file='';
		my $firstgp=1;
		my $lastgp;
		my %forattr;

		while(1){

			while((my $line=<GTAB>)!~/\/\//){
				chomp($line);
				my @tab=split(/\t/,$line);
				$forattr{$tab[0]}++;
				$forattr{$tab[1]}++;


######	
				if($tab[4]==0){
					$tab[4]=350;
				}
				elsif($tab[4]=~/e-/){
					$tab[4]=~s/(.+)e-//;
				}
#######
				$buf.=$id2gi{$tab[0]}."\t".$id2gi{$tab[1]}."\t".$tab[2]."\t".$tab[3]."\t".$tab[4]."\t".$tab[5]."\n";
				$nedges++;
			}
			$lastgp=$ng++;

			if($nedges>=150000){

				my $suffix=(($lastgp==$firstgp) ? "$firstgp.txt" : "$firstgp.to.$lastgp.txt");
				open(CC,">$dir/CYTOSCAPE/cc_$suffix");
				print CC "ID1\tID2\tHIT\%ID\tSS\%ID\tEVALUE\tMIN_COV_OPT\n";
				print CC $buf;
				close(CC);			
				$buf='';
				$nedges=0;
				$firstgp=$ng;

				open(ATT,">$dir/CYTOSCAPE/att_cc_$suffix");
 				print ATT "ID\tSAMPLE\t".join("\t",@{$id2att{'attributes'}->{'NAMES'}})."\n";
				foreach my $id (keys %forattr){
					print ATT $id2gi{$id}."\t".($id2att{'sample'}->{$id})."\t";
					my %resattr=map {$_ => 'no'} @{$id2att{'attributes'}->{'NAMES'}};					
					
					if($id2att{'attributes'}->{$id}){					
						for(@{$id2att{'attributes'}->{$id}}){
							$resattr{$_}='yes';
						}
					}
					for(@{$id2att{'attributes'}->{'NAMES'}}){
						print ATT $resattr{$_}."\t";
					}
					print ATT "\n";
				}
				undef %forattr;

			}
			if(eof){
				my $suffix="$firstgp.to.$lastgp.txt";
			
				open(CC,">$dir/CYTOSCAPE/cc_$suffix") or die "unable to open $dir/CYTOSCAPE/cc_$suffix: $!\n";
				print CC "ID1\tID2\tHIT\%ID\tSS\%ID\tEVALUE\tMIN_COV_OPT\n";				
				print CC $buf;
				close(CC);			

				open(ATT,">$dir/CYTOSCAPE/att_cc_$suffix");
 				print ATT "ID\tSAMPLE\t".join("\t",@{$id2att{'attributes'}->{'NAMES'}})."\n";
				foreach my $id (keys %forattr){
					print ATT $id2gi{$id}."\t".$id2att{'sample'}->{$id}."\t";
					my %resattr=map {$_ => 'no'} @{$id2att{'attributes'}->{'NAMES'}};					
					if($id2att{'attributes'}->{$id}){					
						for(@{$id2att{'attributes'}->{$id}}){
							$resattr{$_}='yes';
						}
					}
					for(@{$id2att{'attributes'}->{'NAMES'}}){
						print ATT $resattr{$_}."\t";
					}
					print ATT "\n";
				}
				last;
			}
		}
		close(GTAB);
		print "done.\n\n";
	}

#################
#	  GEFX		#
#################

	if($outptions[3]=~/y|Y/){### Attention, changer le 4 en 3 et inverse pour fasta.+Rajouter la ligne de menu

		print "#Gephi input files creation...\n";
		if(!keys(%id2gi)){
			open(INF,"<seq.info") or die "unable to open seq.info: $!\n";
			while(my @tab=split(/\t/,<INF>)){
				$id2gi{$tab[0]}=$tab[1];
			}
		}

		if(!keys(%id2att)){
			my %att2id;
			my %s;
			open(ATT,"<seq.att") or die "unable to open seq.att: $!\n";
			my $line=<ATT>;
			while(($line=<ATT>)!~/^#ATTRIB/){
				chomp($line);
				my @tab=split(/\|#\|/,$line);
				my $sample=shift @tab;
				@tab=split(/,/,$tab[0]);
				if(!$sample){$sample="No specified";}
				$s{$sample}++;
				for(@tab){
					$id2att{'sample'}->{$_}=$sample;
				}
				last if(eof);
			}
			@{$id2att{'sample'}->{'NAMES'}}=sort keys %s;
			
			while(my $line=<ATT>){
				chomp($line);
				my @tab=split(/\|#\|/,$line);
				my $att=shift @tab;
				@tab=split(/,/,$tab[0]);
				if(!$att){$att="No specified Attributes";}
				$att2id{$att}=1;	
				for(@tab){
					push(@{$id2att{'attributes'}->{$_}},$att);
				}
			}
			close(ATT);
			@{$id2att{'attributes'}->{'NAMES'}}=sort keys %att2id;
		}


		open(GTAB,"<$dir/$gptab") or die "unable to open $dir/$gptab: $!\n";
		mkdir($dir."/GEPHI") if(! -e $dir."/GEPHI");
			
		my $ng=0;		
		
		my $file='';
		my $nattmax=0;
		 
		while(1){
			my %nodes;
			my $bufnodes;
			my $bufedges;
			
			while((my $line=<GTAB>)!~/\/\//){
				chomp($line);
				my @tab=split(/\t/,$line);
		
				if($tab[4]==0){
					$tab[4]=350;
				}
				elsif($tab[4]=~/e-/){
					$tab[4]=~s/(.+)e-//;
				}
				$nodes{$tab[0]}=1;
				$nodes{$tab[1]}=1;

				if(defined(@{$id2att{'attributes'}->{$tab[0]}})){
					my $l=@{$id2att{'attributes'}->{$tab[0]}};
					$l=($l<length(@{$id2att{'attributes'}->{$tab[1]}})?length(@{$id2att{'attributes'}->{$tab[1]}}):$l);
					$nattmax=($nattmax<$l?$l:$nattmax);
				}

				$bufedges.='      <edge source="'.$tab[0].'" target="'.$tab[1].'">'."\n";
				$bufedges.='        <attvalues>'."\n";
				$bufedges.='          <attvalue for="Score" value="'.$tab[4].'.0"></attvalue>'."\n";
				$bufedges.='          <attvalue for="Id2" value="'.$tab[2].'"></attvalue>'."\n";
				$bufedges.='          <attvalue for="Idseq" value="'.$tab[3].'"></attvalue>'."\n";
				$bufedges.='        </attvalues>'."\n";
				$bufedges.='      </edge>'."\n";
			}
			$ng++;
	
			my @date=localtime(time);
			my $y=$date[5]+1900;
			my $m=$date[4]+1;

			open(OUT,">$dir/GEPHI/cc_$ng\.gexf") or die "unable to open $dir/GEPHI/cc_$ng: $!\n";

			print OUT '<?xml version="1.0" encoding="UTF-8"?>'."\n";
			print OUT '<gexf xmlns="http://www.gexf.net/1.1draft" version="1.1" xmlns:viz="http://www.gexf.net/1.1draft/viz" xmlns:xsi="http://www.w3.org/2001/XMLSchema-instance" xsi:schemaLocation="http://www.gexf.net/1.1draft http://www.gexf.net/1.1draft/gexf.xsd">'."\n";
			print OUT "  <meta lastmodifieddate=\"$y\-$m\-$date[3]\">\n";
			print OUT '    <creator>EGON</creator>'."\n";
			print OUT '    <description></description>'."\n";
			print OUT '  </meta>'."\n";
			print OUT '  <graph defaultedgetype="undirected" timeformat="double" mode="static">'."\n";

			print OUT '    <attributes class="node" mode="static">'."\n";
			print OUT '      <attribute id="Sample" title="Sample" type="string">'."\n";
			print OUT '        <default>"unknown"</default>'."\n";
			print OUT '      </attribute>'."\n";
			for(my $i=0;$i<$nattmax;$i++){
				print OUT '      <attribute id="Att#'.($i+1).'" title="Attribute'.($i+1).'" type="string">'."\n";
				print OUT '        <default>"unknown"</default>'."\n";
				print OUT '      </attribute>'."\n";
			}
			print OUT '    </attributes>'."\n";

			print OUT '    <attributes class="edge" mode="static">'."\n";
			print OUT '      <attribute id="Score" title="BLAST Score" type="float"></attribute>'."\n";
			print OUT '      <attribute id="Id2" title="Identity" type="float"></attribute>'."\n";
			print OUT '      <attribute id="Idseq" title="IdSmallestSeq" type="float"></attribute>'."\n";
			print OUT '    </attributes>'."\n";
			print OUT '    <nodes>'."\n";

		#	print CC $buf;
		foreach my $node (keys %nodes) {
			print OUT '      <node id="'.$node.'" label="'.$id2gi{$node}.'">'."\n";
			print OUT '        <attvalues>'."\n";
			print OUT '          <attvalue for="Sample" value="'.$id2att{'sample'}->{$node}.'"></attvalue>'."\n";
			if(defined(@{$id2att{'attributes'}->{$node}})){	
				my @tmp=@{$id2att{'attributes'}->{$node}};
				for(0..$#tmp){
					print OUT '          <attvalue for="Att#'.($_+1).'" value="'.$tmp[$_].'"></attvalue>'."\n";
				}
			}
			print OUT '        </attvalues>'."\n";
			print OUT '      </node>'."\n";

		}
		print OUT '    </nodes>'."\n";
		print OUT '    <edges>'."\n";

		print OUT $bufedges;

		print OUT '    </edges>'."\n";
		print OUT '  </graph>'."\n";
		print OUT '</gexf>'."\n";
		close(OUT);			

		$nattmax=0;
		last if(eof);

	}

	close(GTAB);
	print "done.\n\n";
}


########
#	FASTA
########
	if($outptions[4]=~/y|Y/){

		print "#Groups fasta files creation...\n";

		if(!keys(%id2gi)){
			open(INF,"<seq.info") or die "unable to open seq.info: $!\n";
			while(my @tab=split(/\t/,<INF>)){
				$id2gi{$tab[0]}=$tab[1];
			}
		}

		open(GTAB,"<$dir/$gptab") or die "unable to open $dir/$gptab: $!\n";
		if(! -e $dir."/FASTA"){
			mkdir($dir."/FASTA");
		}
		else{
			unlink glob($dir."/FASTA/*");
		}
		
		
		my $ng=1;		
		my $buf='';
		my $nedges=0;
		my $file='';
		my $firstgp=1;
		my $lastgp;
		my %id2file;
		while(my $line=<GTAB>){
			if($line!~/\/\//){
				my @tab=split(/\t/,$line);
				for(0..1){
					$id2file{$id2gi{$tab[$_]}}=$ng;
				}
			}			
			else{
				$ng++;
			}
		}
		close(GTAB);
		
		opendir(DIR,".");
		my @files = readdir(DIR);
		my @fastas = grep(/\.f(n|a)a$/,@files);
		
		for my $file(@fastas){
			my $tag=($file=~/fna$/ ? 'n' : 'p');
			my @tab=split(/\./,$file);
			my $suffix=pop(@tab);
			open(FAS,"<$file") or die "unable to open $file: $!\n";
			while(my $line=<FAS>){
				if($line=~/^>(\w+)\|((\w|\.)+)(\||\s|\[)/){
					my $gi=$2;
					if($id2file{$gi}){
						open(OUT,">>","$dir/FASTA/".$tag."_cc".$id2file{$gi}.".".$suffix) or die "unable to open $dir/FASTA/".$tag."_cc".$id2file{$gi}.".".$suffix.": $!\n";
					}
					else{
						open(OUT,">>","$dir/FASTA/".$tag."_Singletons.".$suffix) or die "unable to open $dir/FASTA/".$tag."_Singletons.".$suffix.": $!\n";
					}
				}
				print OUT $line;
			}
			close(OUT);
			close(FAS);

		}

		closedir(DIR);
		print "done.\n\n";

	}


	print "\tPress enter to continue...";
	<STDIN>;
	return 0;
}

sub genomnetw{
	
	#evalue=1e-05	#%id=20	#hitlength=20	Ha=75	%br=5
	open(ALI,"<edges.table") or die "cannot open edges.table: $!\n";
	my @args=split(/=|\t/,<ALI>);
	my ($threshold,$identity,$idshortSeq,$br,$hl)=submenu("Linkage Parameters",
				"1. E-value threshold (<=$args[1]) = ", $args[1],
				"2. Hit identity threshold [$args[3]-100]% = ", $args[3]	,
				"3. Identities must correspond at least to [$args[5]-100]% of the smallest homolog = ", $args[5],
				"4. Best-reciprocal condition enforced(y/n) = ", 'n',
				"5. Hit coverage condition enforced(y/n) = ", 'n'
	);
#
	$br= $br eq 'y' ? 1 : 0;
	$hl= $hl eq 'y' ? 1 : 0; 
	my $dir="GENOMNET_$threshold\.$identity\.$idshortSeq\.$br\.$hl";
	my $linktab="links.table";	
	my $choice='';
	my%id2gi;
	
	if(-e "$dir/$linktab"){
		while($choice!~/r|o|q/i){
			print "An analysis with same parameteres was already performed. Would you like to: \n\t- recompute the network (r),\n\t- just create outfiles (o) without recomputation\n\t- or quit (q)\n>";
			chomp($choice=readline *STDIN);
		}
		if($choice=~/r|R/){
			unlink glob ("$dir/*");
		}
		elsif($choice=~/q|Q/){
			exit(0);
		}
	}
	else{
		if(! -e $dir){
			mkdir($dir) or die ("unable to create $dir: $!\n");
		}		
		$choice='r';
	}
	
	my @outptions=submenu("Output files format",
					"1. Cytoscape inputs (y/n)= ", "y",
					"2. Gephi inputs (y/n)= ", "n"
	);


##############################################
	if($choice=~/r/i){
		my $compdir="GENENET_$threshold\.$identity\.$idshortSeq\.$br\.$hl";
		if(! -e $compdir){
			mkdir $compdir;
			if(! -e "$compdir/groups.table"){
				printTitle("Network computation");
				print "\n";
				simpleLink("$compdir/groups.table",$threshold,$identity,$idshortSeq,$br);
			}
		}

		print "\n";
		genomeSimpleLink($dir,$linktab,$threshold,$identity,$idshortSeq,$br,$hl);
		print "done.\n\n";
	}

#############
# CYTOSCPAE
#############
	if($outptions[0]=~/y|Y/){

		print "#Cytoscape input files creation...\n";

		open(GTAB,"<$dir/$linktab") or die "unable to open $dir/$linktab: $!\n";
		if(! -e $dir."/CYTOSCAPE"){
			mkdir($dir."/CYTOSCAPE");
		}
		else{
			unlink glob($dir."/CYTOSCAPE/*");
		} 
			
		my $ng=1;		
		my $buf='';
		my $nedges=0;
		my $file='';
		my $firstgp=1;
		my $lastgp;
		my %forattr;

		while(1){

			while((my $line=<GTAB>)!~/\/\//){
				$buf.=$line;
				$nedges++;
			}
			$lastgp=$ng++;

			if($nedges>=150000){

				my $suffix=(($lastgp==$firstgp) ? "$firstgp.txt" : "$firstgp.to.$lastgp.txt");
				open(CC,">$dir/CYTOSCAPE/cc_$suffix");
				print CC "Sample1\tSample2\tShared_Gene_Families\n";
				print CC $buf;
				close(CC);			
				$buf='';
				$nedges=0;
				$firstgp=$ng;
			}
			if(eof){
				my $suffix="$firstgp.to.$lastgp.txt";
			
				open(CC,">$dir/CYTOSCAPE/cc_$suffix");
				print CC "Sample1\tSample2\tShared_Gene_Families\n";
				print CC $buf;
				close(CC);				

				last;
			}
		}
		close(GTAB);
		print "done.\n\n";
	}


#############
# GEPHI
#############
	if($outptions[1]=~/y|Y/){### Attention, changer le 4 en 3 et inverse pour fasta.+Rajouter la ligne de menu

		print "#Gephi input files creation...\n";

		open(GTAB,"<$dir/$linktab") or die "unable to open $dir/$linktab: $!\n";
		mkdir($dir."/GEPHI") if(! -e $dir."/GEPHI");
	
		my $ng=0;		
		my $file='';
		my $nattmax=0;
		 
		while(1){
			my $bufnodes;
			my $bufedges;
			my %nodes;

			while((my $line=<GTAB>)!~/\/\//){

				chomp($line);
				my @tab=split(/\t/,$line);

				$nodes{$tab[0]}=1;
				$nodes{$tab[1]}=1;

				$bufedges.='      <edge source="'.$tab[0].'" target="'.$tab[1].'">'."\n";
				$bufedges.='        <attvalues>'."\n";
				$bufedges.='          <attvalue for="Score" value="'.$tab[2].'.0"></attvalue>'."\n";
				$bufedges.='        </attvalues>'."\n";
				$bufedges.='      </edge>'."\n";
			}
			$ng++;
	
			my @date=localtime(time);
			my $y=$date[5]+1900;
			my $m=$date[4]+1;

			open(OUT,">$dir/GEPHI/cc_$ng\.gexf") or die "unable to open $dir/GEPHI/cc_$ng: $!\n";

			print OUT '<?xml version="1.0" encoding="UTF-8"?>'."\n";
			print OUT '<gexf xmlns="http://www.gexf.net/1.1draft" version="1.1" xmlns:viz="http://www.gexf.net/1.1draft/viz" xmlns:xsi="http://www.w3.org/2001/XMLSchema-instance" xsi:schemaLocation="http://www.gexf.net/1.1draft http://www.gexf.net/1.1draft/gexf.xsd">'."\n";
			print OUT "  <meta lastmodifieddate=\"$y\-$m\-$date[3]\">\n";
			print OUT '    <creator>EGON</creator>'."\n";
			print OUT '    <description></description>'."\n";
			print OUT '  </meta>'."\n";
			print OUT '  <graph defaultedgetype="undirected" timeformat="double" mode="static">'."\n";

			print OUT '    <attributes class="edge" mode="static">'."\n";
			print OUT '      <attribute id="Score" title="Shared gene families" type="float"></attribute>'."\n";
			print OUT '    </attributes>'."\n";
			print OUT '    <nodes>'."\n";

		#	print CC $buf;
			foreach my $node (keys %nodes) {
				print OUT '      <node id="'.$node.'" label="'.$node.'">'."\n";
				print OUT '      </node>'."\n";
			}
			print OUT '    </nodes>'."\n";
			print OUT '    <edges>'."\n";

			print OUT $bufedges;

			print OUT '    </edges>'."\n";
			print OUT '  </graph>'."\n";
			print OUT '</gexf>'."\n";
			close(OUT);			

			$nattmax=0;
			last if(eof);

		}
	}

#############
	print "\tPress enter to continue...";
	<STDIN>;
	return 0;
}
