# Supplementary material for: EGN: a wizard for construction of gene and genome similarity networks
Source: BMC Evol Biol. 2013 Jul 11;13:146. doi: 10.1186/1471-2148-13-146 (PMC3727994; doi:10.1186/1471-2148-13-146)
Supplement: Additional file 1 — A zip archive containing the EGN script and a user guide. [file 1471-2148-13-146-S1.zip › EGN/egn.config]

#############################################################################################
#                                                                                           #
#        This file contains options of alignement tools available in EGN                    #
#        It was written from documentation of:                                              #
#        -BLAST  Altschul, S.F., Gish, W., Miller, W., Myers, E.W. & Lipman, D.J. (1990)    #
#            "Basic local alignment search tool." J. Mol. Biol. 215:403-410               #
#        -BLAT   BLAT--the BLAST-like alignment tool. Kent WJ.                              #
#                Genome Res. 2002 Apr;12(4):656-64.                                         #
#                                                                                           #
#    -Please verify that your PATH is properly configured for each of them                  #
#    -Edit these values to modify their usage in EGN                                        #
#                                                                                           #
#############################################################################################

#####################################
#        BLAST (<=2.25) options     #
#####################################
begin BLAST;

DBSOFT=formatdb
#Expectation value (E) [Real] default = 10.0
-e=1e-05

#Number of processors to use [Integer]  default = 1
-a=16

#Filter query sequence (DUST with blastn, SEG with others) [String] default = T
-F=def

#Cost to open a gap (-1 invokes default behavior) [Integer]    default = -1
-G=def

#Cost to extend a gap (-1 invokes default behavior) [Integer]    default = -1
-E=def

#Number of database sequences to show one-line descriptions for (V) [Integer]   default = 500
-v=def

#Perform gapped alignment (not available with tblastx) [T/F]  default = T
-g=def

#Query Genetic code to use [Integer]  default = 1
-Q=def

#Matrix [String] default = BLOSUM62
-M=def

end BLAST;
#

#####################################
#            BLAT options           #
#####################################
begin BLAT;

#external file of over-occurring 11-mers
#-ooc=fullPath/11.ooc

#If set to 1 this allows one mismatch in tile and still triggers an alignments.  Default is 0.   
-oneOff=def   

#-minScore=N sets minimum score. This is the matches minus the mismatches minus some sort of gap penalty.  Default is 30
-minScore=def

#-maxGap=N   sets the size of maximum gap between tiles in a clump.  Usually set from 0 to 3.  Default is 2. Only relevant for minMatch > 1.
-maxGap=def

#Number of threads (this option is not a legacy blat parameter) default=1 
-num_threads=8

end BLAT;
