# Supplementary material for: EGN: a wizard for construction of gene and genome similarity networks
Source: BMC Evol Biol. 2013 Jul 11;13:146. doi: 10.1186/1471-2148-13-146 (PMC3727994; doi:10.1186/1471-2148-13-146)
Supplement: Additional file 2: Table S1 — An xls table including the summary of the conductance analyses for all plasmids and plasmids of all the prokaryotic genera present in our analyses. [file 1471-2148-13-146-S2.xls]

## Sheet: Feuil1
Node class (for plasmid in general: PLA, and for plasmid in particular genus: PLA_)	Observed average conductance	Random average conductance (+ standard deviation)	Distance to the observed average conductance (in sigma)
PLA	0.991031	0,999793776076639+-0,00146575167173707	-5.97808
PLA_Acaryochloris	0.883534	0,997316829976812+-0,00348932808351119	-32.6088
PLA_Acetobacter	0.986456	0,998098657826358+-0,00437257189834604	-2.66266
PLA_Achromobacter	0.988024	0,999778922340875+-0,00325276834644007	-3.61384
PLA_Acidiphilium	0.953775	0,997160012165707+-0,00365063629830352	-11.8842
PLA_Acidithiobacillus	0.989744	0,999222816886577+-0,00593826499287981	-1.5963
PLA_Acidovorax	0.980583	0,999657723641334+-0,0039592238812863	-4.81791
PLA_Acinetobacter	0.544304	0,993441763765245+-0,00395648184487259	-113.52
PLA_Actinobacillus	0.754386	0,99382815417465+-0,00395124402979157	-60.5992
PLA_Aeromonas	0.96008	0,99494172371538+-0,00355439345806839	-9.80811
PLA_Aggregatibacter	0.981982	0,99938689377593+-0,0114306279520188	-1.52266
PLA_Agrobacterium	0.918299	0,994031669491207+-0,00374188858448999	-20.2391
PLA_Alicyclobacillus	0.818182	0,999239570114496+-0,00525584131642271	-34.4489
PLA_Aliivibrio	0.846154	0,998491420680413+-0,00428585470430078	-35.5443
PLA_Allochromatium	0.964912	0,999753414184367+-0,005334299575161	-6.53153
PLA_Anabaena	0.993902	0,999512408910283+-0,00265592604672858	-2.11225
PLA_Arthrobacter	0.928144	0,996954450125189+-0,00364167258625052	-18.8954
PLA_Azoarcus	0.982143	0,999779355512917+-0,00219107444619194	-8.04925
PLA_Azospirillum	0.970238	0,998341863725702+-0,0036496056245515	-7.70049
PLA_Bacillus	0.748746	0,967487162097882+-0,00601012388977421	-36.3954
PLA_Bacteroides	0.466667	0,999029644623134+-0,00295854652030272	-179.941
PLA_Bartonella	0.961905	0,999289985737957+-0,00448391713455686	-8.33763
PLA_Beijerinckia	0.982456	0,999921690852342+-0,00108383804151818	-16.1145
PLA_Bifidobacterium	0.5	0,999505852284863+-0,00305816156822377	-163.335
PLA_Borrelia	0.0154504	0,890002529518459+-0,00939635470673036	-93.0736
PLA_Buchnera	0.230769	0,998479910182407+-0,00334652930164816	-229.405
PLA_Burkholderia	0.890427	0,993457646010719+-0,00390395430450636	-26.3912
PLA_Campylobacter	0.957364	0,997864108121866+-0,00390998640804394	-10.358
PLA_Candidatus	0.977492	0,99688705675315+-0,00356492778194935	-5.44053
PLA_Caulobacter	0.988024	0,999685203906476+-0,00398149330890204	-2.92886
PLA_Citrobacter	0.993007	0,99811248297966+-0,00396654265029114	-1.28714
PLA_Clavibacter	0.411765	0,998959505383113+-0,00393612894213235	-149.181
PLA_Clostridium	0.875223	0,991761911746943+-0,00398731996371156	-29.2274
PLA_Corynebacterium	0.753555	0,990757773967025+-0,00423771400342877	-55.9743
PLA_Coxiella	0.176471	0,998189225375544+-0,00321681407865299	-255.445
PLA_Cronobacter	0.991361	0,998692510282714+-0,00407517052944686	-1.79914
PLA_Cupriavidus	0.983193	0,998675436744874+-0,00400927970863019	-3.86158
PLA_Cyanothece	0.867804	0,992693730983673+-0,00409978097205651	-30.4626
PLA_Deinococcus	0.948413	0,997998722255118+-0,00351681744561057	-14.0997
PLA_Desulfovibrio	0.980861	0,999195164119444+-0,00258321378983673	-7.09733
PLA_Dinoroseobacter	0.981413	0,99879789236483+-0,00339608069565958	-5.11921
PLA_Enterobacter	0.988802	0,998325095552693+-0,00442533715344097	-2.152
PLA_Enterococcus	0.841743	0,992630704541388+-0,00406274059496678	-37.1394
PLA_Erwinia	0.912698	0,994127375491254+-0,00380059773927529	-21.4253
PLA_Escherichia	0.700563	0,957416206842572+-0,00658406847382998	-39.0113
PLA_Exiguobacterium	0.777778	0,99925451862623+-0,00493749298187446	-44.8561
PLA_Francisella	0.714286	0,998674668244682+-0,0106344739783923	-26.7422
PLA_Geobacillus	0.769231	0,998623405241298+-0,00309895782316998	-74.0225
PLA_Gluconobacter	0.97541	0,99842177130369+-0,00349130286718922	-6.59122
PLA_Gordonia	0.984	0,999708561737661+-0,00367417525178478	-4.2754
PLA_Haemophilus	0.952096	0,997312609206452+-0,00371972180273328	-12.156
PLA_Haloarcula	0.917241	0,997925024819784+-0,00379438615668469	-21.264
PLA_Halobacterium	0.906832	0,997786537835527+-0,00378849759936068	-24.008
PLA_Haloferax	0.973333	0,999406536106435+-0,00545998477753361	-4.77533
PLA_Haloterrigena	0.975831	0,998374641137503+-0,00342320703462427	-6.58559
PLA_Herpetosiphon	0.965517	0,999129442003307+-0,0121134396757912	-2.77479
PLA_Klebsiella	0.91504	0,990460365027112+-0,00411774893621277	-18.3159
PLA_Lactobacillus	0.503513	0,983930153917383+-0,00460063977348712	-104.424
PLA_Lactococcus	0.437632	0,986116511972411+-0,00454298456098814	-120.732
PLA_Lawsonia	0.894737	0,999405343703396+-0,00386046197829254	-27.1129
PLA_Legionella	0.933333	0,999790860084247+-0,00264308649535836	-25.1439
PLA_Leptospira	0.923077	0,999389660329098+-0,0109532353823312	-6.96714
PLA_Leptospirillum	0.992958	0,999460775250577+-0,00782691413175827	-0.830855
PLA_Leuconostoc	0.487179	0,997631596986669+-0,00356121279873782	-143.337
PLA_Listeria	0.99177	0,999186499780869+-0,021117149882231	-0.351229
PLA_Macrococcus	0.988024	0,998931225783213+-0,0053422300163791	-2.04171
PLA_Mannheimia	0.952381	0,999481425515163+-0,00266566662300699	-17.6693
PLA_Marinobacter	0.992278	0,999752328263915+-0,00275083746667819	-2.71711
PLA_Mesorhizobium	0.981935	0,998910589545384+-0,00375550294576551	-4.52006
PLA_Methanothermobacter	0.333333	0,999452750801815+-0,00957406832239493	-69.5754
PLA_Methylobacterium	0.9174	0,990823057739843+-0,00423844470760282	-17.3231
PLA_Mycobacterium	0.751244	0,99603210531746+-0,00385279547293425	-63.5353
PLA_Natrialba	0.984733	0,999709826447403+-0,00294364254582542	-5.08791
PLA_Nitrobacter	0.985185	0,999365350339491+-0,00680243839742461	-2.08457
PLA_Nitrosococcus	0.925926	0,999742188333645+-0,00175627794619902	-42.0299
PLA_Nitrosomonas	0.993377	0,999844589063821+-0,00112762882461462	-5.73514
PLA_Nocardia	0.979798	0,999798790303448+-0,00169744043045241	-11.7829
PLA_Nostoc	0.887814	0,996937445817202+-0,00365139134652308	-29.8854
PLA_Novosphingobium	0.975904	0,999301245475071+-0,00383004316750533	-6.10897
PLA_Ochrobactrum	0.989011	0,998696285757404+-0,00334517596583255	-2.8953
PLA_Pasteurella	0.913043	0,997618864635689+-0,00347778234290679	-24.3188
PLA_Pelobacter	0.995	0,999723011251269+-0,00463652378321651	-1.01865
PLA_Phenylobacterium	0.993056	0,999589390144507+-0,00505186862845196	-1.29335
PLA_Photobacterium	0.965665	0,998704137069791+-0,00348286679848786	-9.48612
PLA_Plasmid	0.96652	0,99039782973473+-0,00418590045119224	-5.70439
PLA_Polaromonas	0.937716	0,997392036267688+-0,00341597429315827	-17.4696
PLA_Propionibacterium	0.333333	0,999452571697306+-0,0126974752100378	-52.4608
PLA_Proteus	0.992857	0,999056590283157+-0,00343087666335993	-1.80696
PLA_Pseudomonas	0.890661	0,990505388065441+-0,00416846733392941	-23.9524
PLA_Psychrobacter	0.846154	0,999599815512587+-0,00511304172942116	-30.0107
PLA_Ralstonia	0.954061	0,996955576323368+-0,00349384391639366	-12.2773
PLA_Rhizobium	0.863132	0,990343417465018+-0,00431985230370084	-29.448
PLA_Rhodobacter	0.887931	0,995383391397621+-0,0036402250981147	-29.5181
PLA_Rhodococcus	0.880658	0,99415638204315+-0,00398339999918264	-28.4927
PLA_Rhodothermus	0.866667	0,999321582040573+-0,00893746926969106	-14.8426
PLA_Rickettsia	0.5625	0,998241295574656+-0,00376360036825985	-115.778
PLA_Riemerella	0.5	0,999412412372669+-0,00739780590986101	-67.5082
PLA_Ruegeria	0.977813	0,99844346711298+-0,00461614098639856	-4.4692
PLA_Salinibacter	0.538462	0,99899527727292+-0,00394911154094663	-116.617
PLA_Salmonella	0.892756	0,981375760989265+-0,00486919823519857	-18.2002
PLA_Serratia	0.983471	0,998831576460242+-0,00335876741128742	-4.57326
PLA_Shewanella	0.934678	0,995335054457442+-0,0038647808044181	-15.6948
PLA_Shigella	0.949907	0,995499073126757+-0,00365607443077098	-12.4702
PLA_Sinorhizobium	0.973299	0,997567714465833+-0,00400092145755297	-6.06567
PLA_Sodalis	0.16129	0,996706777106705+-0,00366959754064278	-227.659
PLA_Sphingobium	0.994012	0,999143558094061+-0,00355657128455287	-1.44285
PLA_Sphingomonas	0.990798	0,998559832526557+-0,00320132371426082	-2.42471
PLA_Spirosoma	0.938224	0,997544518674061+-0,00398726837351595	-14.8775
PLA_Staphylococcus	0.460843	0,970057595487979+-0,00539887832725917	-94.3185
PLA_Streptococcus	0.666667	0,994497192950294+-0,00369640936653287	-88.6889
PLA_Streptomyces	0.616858	0,990607495692002+-0,00405622358632423	-92.1422
PLA_Sulfolobus	0.285714	0,993568395976609+-0,00390596471639431	-181.224
PLA_Synechococcus	0.887097	0,996909433537067+-0,00363801240760211	-30.1848
PLA_Synechocystis	0.928571	0,998429196748197+-0,00757618579562233	-9.2207
PLA_Thermus	0.936508	0,99917896397847+-0,00380053173078318	-16.4901
PLA_Vibrio	0.79798	0,994251889889205+-0,00362625440083069	-54.1253
PLA_Xanthomonas	0.859375	0,997719751024671+-0,00349443203144974	-39.5901
PLA_Xylella	0.981818	0,999600304039378+-0,00909422485454072	-1.95532
PLA_Yersinia	0.727831	0,983787175828542+-0,00476633985876324	-53.7008
PLA_Zymomonas	0.657143	0,996688709931669+-0,00358380510158017	-94.7445
PLA_uncultured	0.969762	0,995328500483054+-0,0036685482551385	-6.96899
